# Supplementary material for: Dispersal of thermophilic beetles across the intercontinental Arctic forest belt during the early Eocene
Source: Sci Rep. 2017 Oct 11;7:12972. doi: 10.1038/s41598-017-13207-4 (PMC5636899; doi:10.1038/s41598-017-13207-4)
Supplement: Supplementary file 2 — Supplementary Dataset 1 [file 41598_2017_13207_MOESM2_ESM.csv]

Genus	Species	Country	State	Locality_N	Latitude1	Longitude1	Max_Elevat	Min_Elevat	Collection method	MAT	CMMT
Bolitogyrus	apicofasciatus	Guatemala	Quezaltenango	Zunil, 12.5 km SW	14.6833	-91.45	1520	1520	berlese leaf litter	19.2	18.8
Bolitogyrus	apicofasciatus	Mexico	Chiapas	Custepec, 2 km SE	15.7222	-92.9464	1610	1610	beating vegetation, mesophil forest	19.2	17.5
Bolitogyrus	apicofasciatus	Mexico	Chiapas	Custepec, 2 km SE	15.7224	-92.9459	1620	1620	beating vegetation, mesophil forest	19.2	17.5
Bolitogyrus	ashei	Costa Rica	Cartago	Tapanti National Park	9.7614	-83.7847	1150	1150	fungusy log	19.6	18.7
Bolitogyrus	ashei	Costa Rica	Heredia	16 km SSE La Virgen	10.27	-84.08	1150	1050	mountain wet forest	20.7	19.9
Bolitogyrus	bechyneorum	Nicaragua	Esteli	vicinity, Cerro æEstensuelaÆ [=Estenzuela]	12.98	-86.37	1400	1400	pine forest	18.2	16.8
Bolitogyrus	bechyneorum	El Salvador	San Vicente	Finca La Paz, Volcan San Vicente	13.59	-88.85	0	0		18.7	15.7
Bolitogyrus	bechyneorum	El Salvador	Ahuachapan	Apaneca	13.86	-89.8	0	0		19.4	18.6
Bolitogyrus	bechyneorum	Mexico	Oaxaca	5 km NE 'Comala' [river valley nr. Camila]	15.95	-96.22	334	334	in log with mushrooms	24.6	23.3
Bolitogyrus	bechyneorum	Mexico	Chiapas	Rizo de Oro, 7 km W	16.44	-94.14	460	460	leaf litter	23.5	21.7
Bolitogyrus	bechyneorum	Mexico	Morelos	Station Catarina	18.97	-99.14	0	0	ex. fallen log	20.3	18.6
Bolitogyrus	bechyneorum	Mexico	Jalisco	Casimiro Castillo, El Parotal, cam. El Parotal	19.6	-104.43	700	700		25.2	23
Bolitogyrus	bechyneorum	Mexico	Jalisco	San Sebastißn del Oeste, camino hacia [=road to] La Bufa	20.756	-104.838	1535	1535	ex. log	18	15.2
Bolitogyrus	bechyneorum	Mexico	Jalisco	Tequila, Volcßn de Tequila	20.79	-103.86	2350	2350	ex. litter	14.1	10.9
Bolitogyrus	brevistellus	Panama	Veraguas	Sante Fe, 6.1 km N, Cerro Tute	8.4833	-81.1167	1210	1210	fungusy log	22.3	21.9
Bolitogyrus	brevistellus	Panama	Veraguas	Sante Fe, 6.1 km N, Cerro Tute	8.5	-81.1167	1110	1110	fungusy log	20.2	19.7
Bolitogyrus	bufo	Costa Rica	Cartago	Tapanti National Park	9.72	-83.7767	1480	1480		17.9	17
Bolitogyrus	bufo	Costa Rica	Cartago	Tapanti National Park, Sendero La Pava	9.7372	-83.7803	1480	1480		18.3	17.5
Bolitogyrus	bufo	Costa Rica	Cartago	Tapanti National Park	9.7614	-83.7847	1150	1150	malaise trap	19.6	18.7
Bolitogyrus	bufo	Costa Rica	Cartago	Finca L. Brenes, La Cangreja, km 29 Pan Am Hwy.	9.8	-83.95	1590	1590	rotten logs	16.6	15.8
Bolitogyrus	bufo	Costa Rica	Cartago	waterfall, Rio Lajitas, Santa Cruz, Guayabo	9.99	-83.7	1370	1370	logs	18.9	18.1
Bolitogyrus	bufo	Costa Rica	Cartago	Rio Lajas, Santa Cruz, Guayabo	9.99	-83.69	1360	1360	logs	19.9	18.9
Bolitogyrus	bufo	Costa Rica	San Jose	San Juan, 14 km NE, Finca Zurqui	10.04916	-84.0061	1490	1490	fungus covered log	17.9	17.1
Bolitogyrus	bufo	Costa Rica	San Jose	Zurqui de Moravia	10.05	-84.0167	1600	1600		18	17.2
Bolitogyrus	bullatus	Panama	Chiriqui	Cerro Bollo	8.57	-81.83	1856	1856	Cloud forest, moss, bark and subcortex	16.4	15.6
Bolitogyrus	bullatus	Panama	Chiriqui	Hornito, Finca La Suiza	8.65	-82.2	1220	1220		19.5	18.9
Bolitogyrus	bullatus	Panama	Chiriqui	Boquete, 5.4 km NE	8.8	-82.4333	1520	1520	fogging fungusy log	20.3	19.7
Bolitogyrus	bullatus	Panama	Chiriqui	Volcan, 27.7 km W, Hartmann's Finca	8.85	-82.7333	1450	1450	fogging fungusy log	19.2	18.5
Bolitogyrus	bullatus	Panama	Chiriqui	Cerro Pando, 2.9 km S	8.8833	-82.7333	1600	1600	on Clitocybe?	16.3	15.4
Bolitogyrus	bullatus	Panama	Chiriqui	Cerro Pando	8.9	-82.7167	1875	1875	flight intercept trap	14.9	13.9
Bolitogyrus	bullatus	Costa Rica	Puntarenas	Area de Protecc n El Progresso, Sierra de Talamanca	8.92	-82.79	1535	1535	high sub-evergreen forest, in rotten log	18.6	17.8
Bolitogyrus	bullatus	Costa Rica	Puntarenas	Hacienda La Amistad	8.939917	-82.791083	1500	1500	premontane moist forest, fungusy logs	18	17.2
Bolitogyrus	bullatus	Costa Rica	Puntarenas	Hacienda La Amistad	8.968367	-82.781383	1900	1900	premontane/ lower montane moist forest, litter nr. fungusy logs	16.4	15.6
Bolitogyrus	bullatus	Costa Rica	Puntarenas	Altamira Biological Station, trail to Valle de Silencio	9.0293	-83.0082	1700	1600	fungus covered logs	19.3	18.5
Bolitogyrus	bullatus	Costa Rica	San Jose	San Gerardo de Rivas, 2.4 km ENE, Cloudbridge Reserve, Ridge Trail	9.4678	-83.564	2050	2050	flight intercept trap	15.8	15.1
Bolitogyrus	bullatus	Costa Rica	San Jose	San Gerardo de Rivas, 2.4 km ENE, Cloudbridge Reserve, River Trail	9.4745	-83.57	1750	1750	fungus covered logs	16.9	16
Bolitogyrus	bullatus	Costa Rica	San Jose	San Gerardo de Rivas, 2.4 km ENE, Cloudbridge Reserve, ridge above covered bridge	9.478	-83.5667	1860	1860	fungus covered logs	16.4	15.6
Bolitogyrus	bullatus	Costa Rica	San Jose	Division, road to Santo Eduviges, 4 mi SW of Avalon	9.48	-83.73	0	0	dry cliff humus	16.6	15.8
Bolitogyrus	bullatus	Costa Rica	San Jose	Division, Avalon Lodge	9.48	-83.8	2100	2100	ex. mushrooms log	20.2	20.2
Bolitogyrus	bullatus	Costa Rica	San Jose	La Catarata, San Gerardo de Dota	9.5463	-83.8112	2225	2225	fungus covered logs	13.5	12.7
Bolitogyrus	bullatus	Costa Rica	San Jose	Pan American Hwy, Km 80.5, 9.5 km SSW, on San Gerardo Rd, Catarata Trail	9.5464	-83.8111	2020	2020		N/A	12.7
Bolitogyrus	bullatus	Costa Rica	Cartago	Reserva Forestal Rio Macho, porton la esperanza (Macho Gaff, Cuenca Quebiri)	9.67	-83.88	2460	2460	oak logs	12.2	11.4
Bolitogyrus	bullatus	Costa Rica	San Jose	Jardin, Quebradillas, Quinta Colibri	9.68	-83.95	2040	2040	treefall debris	14.6	13.8
Bolitogyrus	bullatus	Costa Rica	San Jose	San Francisco de Leon Cortez, Rosario res.	9.68	-84.07	1780	1780	dry logs	17.4	16.6
Bolitogyrus	bullatus	Costa Rica	San Jose	Jardin de Empalme Dota (Finca Hernan Urena)	9.7	-83.8	2160	2160	oak logs	15.1	15
Bolitogyrus	bullatus	Costa Rica	Cartago	Genesis II Reserve	9.7095	-83.9107	2360	2360	fungus covered logs	13.2	12.4
Bolitogyrus	bullatus	Costa Rica	Cartago	La Sierra, Finca Sinfonica	9.74	-83.98	1950	1950	rotten logs	16.2	15.4
Bolitogyrus	bullatus	Costa Rica	San Jose	La Potentiana de Cerro Turrubares (Finca Mayo Corales)	9.78	-84.45	1380	1380	rotten logs	20.3	19.6
Bolitogyrus	bullatus	Costa Rica	Cartago	La Cangreja	9.8	-83.9667	1950	1950		15.2	14.4
Bolitogyrus	bullatus	Costa Rica	San Jose	San Juan, 14 km NE, Finca Zurqui,	10.0492	-84.0061	1490	1490		17.9	17.1
Bolitogyrus	bullatus	Costa Rica	San Jose	Zurqui de Moravia	10.05	-84.0167	1600	1600		18	17.2
Bolitogyrus	bullatus	Costa Rica	Heredia	Braulio Carillo National Park, Vara Blanca	10.18	-84.12	2000	2000		16.3	15.5
Bolitogyrus	bullatus	Costa Rica	Alajuela	Poas Volcano	10.19	-84.24	1700	1700	cut over forest	12.7	11.8
Bolitogyrus	bullatus	Costa Rica	Puntarenas	Monteverde, Reserva Biologica de Monteverde	10.3167	-84.8	1580	1580	misc. fungi	17.8	16.3
Bolitogyrus	bullatus	Costa Rica	Puntarenas	Monteverde, Cerro Chomogo	10.3333	-84.8	1800	1550	misc. mushrooms	17.3	16.7
Bolitogyrus	buphthalmus	Guatemala	Escuintla	Finca El Zapote, Zapote	14.38	-90.87	1219	1219	in fungi	24.5	24
Bolitogyrus	buphthalmus	Guatemala	Sacatepequez	Capetillo	14.48	-90.8	0	0		19.6	17.4
Bolitogyrus	buphthalmus	Guatemala	Chimaltenango	La Jolla Grande (Finca Monserrat), Yepocapa Mun., NW slope of volcan Fuego	14.5	-90.95	1737	1737	under log	20.3	19.4
Bolitogyrus	buphthalmus	Guatemala	Quezaltenango	Zunil, 14.4 km SW	14.6667	-91.55	1340	1340	crustose fungus on log	22.5	21.8
Bolitogyrus	buphthalmus	Mexico	Veracruz	Cordoba	18.89	-96.93	0	0		21.3	18.2
Bolitogyrus	buphthalmus	Mexico	Veracruz	La Herradura, Jalapa	19.52	-96.9	1292	1292	rotten fallen log, cloud forest	18.4	15.4
Bolitogyrus	buphthalmus	Mexico	Puebla	HidroelÚctrica Patla, Xicotepec de Juarez	20.24	-97.89	487	487	cloud forest, in trunk (log)	21.7	17.6
Bolitogyrus	caesareus	Indonesia	South Kalimantan, Borneo	Martapura	-3.39	114.81	0	0		27.1	26.7
Bolitogyrus	caesareus	Malaysia	Sarawak, Borneo	Mount Matang	1.6	110.18	0	0		25.6	24.9
Bolitogyrus	caesareus	Malaysia	Johor	Endau-Rompin National Park, Pulau Jasin	2.516	103.349	400	50		26.1	25.4
Bolitogyrus	caesareus	Malaysia	Pahang	Ganung Benom, Lata Jerum, 20 km NE Raub	3.926	102.041	550	350		24.5	23.7
Bolitogyrus	caesareus	Malaysia	Pahang	Lata Lembik, 30 km NE Raub	3.979	101.655	400	200		25.3	24.8
Bolitogyrus	caesareus	Malaysia	Pahang	Taman Negara	4.39	102.4	130	90	Prim. forest	25.9	24.9
Bolitogyrus	caesareus	Malaysia	Pahang	Taman Negara, Tembeling Trail	4.393	102.405	120	90	primary forest	25.5	24.5
Bolitogyrus	caesareus	Brunei	Temburong	Kuala Belalong FSC	4.539	115.156	260	260	dipterocarp forest	26.4	26.1
Bolitogyrus	caesareus	Malaysia	Sabah	Sandakan Division, Maliau Basin Conservation Area, trail to OG2	4.745	116.969	287	287	old growth forest	25.6	25.2
Bolitogyrus	caesareus	Malaysia	Sabah	Danum Valley	4.965	117.803	0	0		26.1	25.6
Bolitogyrus	caesareus	Malaysia	Sabah	Poring Hot Spring and Nature Reserve, Ranau	6.047	116.709	0	0		24.7	24.3
Bolitogyrus	cheungi	Panama	Darien	Cana Biological Station, Serrania de Pirre	7.75	-77.6833	1200	1200	fungusy log	23.9	23.3
Bolitogyrus	cornutus	Ecuador	Pichincha	Mindo, 10.6 km W, Mindo Road	-0.0731	-78.7539	1375	1375		18.7	18.5
Bolitogyrus	cornutus	Colombia	Valle del Cauca	PNN Farallones de Cali, Anchicaya	3.433333	-76.8	900	900	malaise trap	21.5	20.7
Bolitogyrus	costaricensis	Costa Rica	San Jose	Rincon de Santa Maria South	9.62	-83.9	1650	1650	ex. rotten stump	12.9	12.1
Bolitogyrus	costaricensis	Costa Rica	San Jose	San Lorenzo de Tarraz·, Zapotal	9.65	-84.07	1500	1500	ex. logs with moss	18.5	17.6
Bolitogyrus	costaricensis	Costa Rica	San Jose	San Francisco de Leon Cortez, Rosario res.	9.68	-84.07	1780	1780	dry logs	17.4	16.6
Bolitogyrus	costaricensis	Costa Rica	Cartago	Cerro Carpintera, Iztaru Scout Camp	9.88	-83.97	1670	1670	dry log	17.1	16.8
Bolitogyrus	costaricensis	Costa Rica	Cartago	Carpintera	9.88	-83.98	0	0		17.5	17
Bolitogyrus	costaricensis	Costa Rica	Cartago	Tres Rios	9.91	-83.99	0	0		18.8	17.9
Bolitogyrus	costaricensis	Costa Rica	San Jose	San Jose	9.97	-84.16	0	0		22.1	21.5
Bolitogyrus	costaricensis	Costa Rica	Cartago	Santa Cruz de Turrialba	9.99	-83.72	0	0	under bark, logs in pasture by roadside	17.4	16.6
Bolitogyrus	costaricensis	Costa Rica	Puntarenas	Monteverde	10.3167	-84.8167	1400	1400	flight intercept trap	19	18.1
Bolitogyrus	costaricensis	Costa Rica	Guanacaste	Rincon de la Vieja, Pailas Station	10.77	-85.35	790	740	logs	22.1	21.3
Bolitogyrus	costaricensis	Costa Rica	Guanacaste	Guanacaste National Park, SW side of Volcan Cacao, Cacao	10.930083	-85.470423	1400	1000		20.6	19.7
Bolitogyrus	costaricensis	Costa Rica	Guanacaste	Guanacaste National Park, W side of Volcan Orosi	10.9625	-85.4952	600	600		23.1	22.2
Bolitogyrus	costaricensis	Nicaragua	Grenada	Res. Nat. Volcßn Mombacho	11.84	-85.98	1039	1039	rotten logs	20.3	19.2
Bolitogyrus	costaricensis	Nicaragua	Granada	Reserva Natural Vocan Mombacho, entrance road	11.8417	-85.9806	1060	1060	flgiht intercept trap	23.5	22.5
Bolitogyrus	costaricensis	Nicaragua	Matagalpa	Matagalpa, 6 km N, Selva Negra Hotel	12.9997	-85.9089	1350	1350	pyrethrum fogging crustose polypore	19.2	17.9
Bolitogyrus	costaricensis	Nicaragua	Jinotega	Matagalpa, 16 km N, Matagalpa-Jinotega Rd	13.045	-85.935	1385	1385	pyrethrum fogging fungusy logs	18.1	16.6
Bolitogyrus	costaricensis	Honduras	El Paraiso	Los Lavanderos, 19.4 km SE Zamarano & 9.4 km SE Galeras	13.4	-86.9167	1450	1450	fungi under logs	21.3	19.9
Bolitogyrus	costaricensis	Honduras	Francisco Morazan	Zamorano, Cerro Uyuca, 10.4 km W	14.0333	-87.0667	1500	1500	crustose fungi under log	17	15
Bolitogyrus	costaricensis	Honduras	Lempira	Gracias, Mt. Celaque, 5.9 km SW	14.55	-88.6333	1250	1250	on/under fungusy log	19.6	17.3
Bolitogyrus	costaricensis	Honduras	Francisco Morazan	Guaimaca, 7.6 km N	14.6	-86.8167	820	820	fungi under logs	21.6	19.4
Bolitogyrus	costaricensis	Honduras	Lempira	Gracias, Mt. Puca, 13.1 km NE & 7.3 km E	14.6833	-88.5167	1320	1320	under wood slabs	21.7	19.5
Bolitogyrus	costaricensis	Honduras	Comayagua	13km SE El Mochito	14.78	-87.99	0	0		22.8	20.9
Bolitogyrus	costaricensis	Honduras	Santa Barbara	Pena Blanca, 11.5 km S & 5.6 km W, Mt. Santa Barbara	14.95	-88.0833	1800	1800	beating stick pile	19	16.6
Bolitogyrus	costaricensis	Guatemala	San Marcos	2 km W of Tajumulco	15.07	-91.93	2062	2062	in shelf fungi	15	12.9
Bolitogyrus	costaricensis	Guatemala	Baja Verapaz	Sinanjß	15.22	-90.07	0	0		25.5	23.7
Bolitogyrus	divisus	Costa Rica	Cartago	Guayabo National Park	9.97	-83.68	1060	1060	logs in secondary forest	20.9	20
Bolitogyrus	divisus	Costa Rica	Alajuela	San Ramon EB, San Ramon RB, 27 km N & 8 km W San Ramon	10.2178	-84.5961	810	810		22	21.4
Bolitogyrus	divisus	Costa Rica	Alajuela	Rio San Lorencito, San Ramon Biological Reserve, 5 km N of Colonia Palmerana	10.22	-84.6	900	900		20.9	21.4
Bolitogyrus	divisus	Costa Rica	Puntarenas	G. Brenes Station, Monteverde	10.27	-84.79	1300	1300		19.5	18.7
Bolitogyrus	divisus	Costa Rica	Puntarenas	Guacimal, Finca Buen Amigo, 4 km S of Monteverde Biological Reserve	10.28	-84.8	1100	1100		20.8	19.9
Bolitogyrus	divisus	Costa Rica	Alajuela	Penas Blancas Valley, nr Germans House	10.3	-84.7667	970	970	flight intercept trap	20	19.1
Bolitogyrus	divisus	Costa Rica	Puntarenas	Monteverde	10.3167	-84.8167	1400	1400	polypore fungi	19	18.2
Bolitogyrus	divisus	Costa Rica	Alajuela	Penas Blancas Valley, nr Eladios	10.3167	-84.7167	900	800	Ascomycete	21.2	20.3
Bolitogyrus	divisus	Costa Rica	Alajuela	Volcan Tenorio National Park, Cerro la Carmela	10.71	-85	1026	1026		21.9	20.4
Bolitogyrus	divisus	Costa Rica	Guanacaste	Rincon de la Vieja, Pailas crater trail	10.78	-85.34	1180	1180	wet logs	20.8	19.9
Bolitogyrus	divisus	Costa Rica	Alajuela	San Cristobal Station, Museum trail, near Dos Rios	10.86	-85.38	860	860		21.5	20.6
Bolitogyrus	divisus	Costa Rica	Guanacaste	Cacao Station, 2 km SW of Cerro Cacao	10.93	-85.47	1400	1000		20.6	19.7
Bolitogyrus	divisus	Costa Rica	Guanacaste	Pitilla Station, Memos Trail	10.98	-85.42	690	580	logs	22.6	21.7
Bolitogyrus	divisus	Costa Rica	Guanacaste	Patilla Biological Station	10.9894	-85.4258	580	580	fungus covered log	22.5	21.6
Bolitogyrus	divisus	Costa Rica	Guanacaste	Pitilla Station, 9 km S of Santa Cecilia	10.99	-85.43	700	700		22.5	21.6
Bolitogyrus	doesburgi	Indonesia	Central Java	Mt Muria	-6.6	110.8	1000	700		25.1	24.5
Bolitogyrus	electus	China	Yunnan	Gaoligongshan Nature Reserve, 100km W Baoshan	24.716	98.371	0	0		13.8	7.8
Bolitogyrus	electus	China	Yunnan	Weibaoshan, western slope	25.169	100.352	2800	2000		13.7	7.9
Bolitogyrus	electus	China	Yunnan	Jizushan	25.966	100.35	2700	2500		13	7.2
Bolitogyrus	electus	China	Yunnan	Ganhaizi-Lijiang road, Yulongshan	26.918	100.231	2800	2500		13	6.9
Bolitogyrus	electus	China	Yunnan	Habashan	27.337	100.155	3150	2800		9.3	2.9
Bolitogyrus	elegans	Indonesia: Java	Central Java	Baturaden, G. Slamet	-7.3	109.22	0	0		21.6	21.2
Bolitogyrus	elegantulus	Laos	Oudomxay	Ban Nam Mo	21.071	101.816	0	0		21.9	17.4
Bolitogyrus	elegantulus	Laos	Phongsali	Phongsali, environs	21.687	102.107	1500	1300		17.9	13.1
Bolitogyrus	elegantulus	China	Yunnan	Manfei, Nabanhe Nature Reserve, Xishuangbanna	22.15	100.683	900	700		21.9	17
Bolitogyrus	erythrurus	Panama	Chiriqui	Gualaca, 20 km N, Finca La Suiza	8.65	-82.2	1350	1350	fogging fungusy log	19.5	18.9
Bolitogyrus	erythrurus	Panama	Chiriqui	Boquete	8.77	-82.43	0	0		21	20.4
Bolitogyrus	erythrurus	Costa Rica	Puntarenas	Las Mellizas, TÚrraba Valley, 2 km NW of Triplets	8.89	-82.79	1300	1300		19.5	18.7
Bolitogyrus	falini	Costa Rica	Puntarenas	Las Cruces Biological Station	8.7857	-82.9597	1330	1330	fungus covered logs	20.6	19.8
Bolitogyrus	falini	Panama	Chiriqui	Volcan, 27.7 km W, Hartmann's Finca	8.85	-82.7333	1450	1450	fogging fungusy log	19.2	18.5
Bolitogyrus	falini	Panama	Chiriqui	Hartmann's Finca, 2 km N Sta Clara	8.85	-82.766	0	1300		19.9	19.2
Bolitogyrus	falini	Costa Rica	Puntarenas	Coto Brus, Sabalito, Finca Cafrosa, 2 km NW of Mellizas	8.89	-82.79	1300	1300		19.5	18.7
Bolitogyrus	falini	Costa Rica	Puntarenas	Las Alturas Biological Station	8.9362	-82.8335	1660	1660	fungus covered logs	19.5	18.7
Bolitogyrus	falini	Costa Rica	Puntarenas	Hacienda La Amistad	8.939917	-82.791083	1500	1500	premontane moist forest	18	17.2
Bolitogyrus	falini	Costa Rica	Puntarenas	Alturas de Coton Biological Station	8.95	-82.5	1490	1490	logs	21.4	20
Bolitogyrus	falini	Costa Rica	Puntarenas	Pittier Station, Coto Brus	9.01	-82.95	1500	1500		18.8	18
Bolitogyrus	falini	Costa Rica	Puntarenas	Altamira Biological Station	9.0293	-83.0082	1600	1510	flight intercept trap	19.3	18.5
Bolitogyrus	falini	Costa Rica	Puntarenas	Durika Biological Reserve	9.2661	-83.236683	1460	1460	premontane moist forest, fungusy logs	18.1	17.3
Bolitogyrus	flavus	Thailand	Yala	Gunung Cang dun village, Betong	5.866	101.116	380	380		25.5	24.8
Bolitogyrus	flavus	Thailand	Ranong	Ranong	9.953	98.644	0	0		26	25.1
Bolitogyrus	flavus	Thailand	Kanchanaburi	Thong Pha Phum district	14.731	98.659	0	0		25.9	24.2
Bolitogyrus	flavus	Myanmar	Kayin	Kawkareik	16.572	98.294	0	0		26.9	24.6
Bolitogyrus	flavus	Laos	Khammouane	Nakai, environs of	17.569	105.139	560	560		23.7	19.8
Bolitogyrus	flavus	Laos	Khammouane	Ban Khoun Ngeun	18.117	104.481	200	200		24.8	20.7
Bolitogyrus	flavus	Laos	Bolikhamsai	Rd no. 8, Lak Sao	18.184	104.96	500	500		22.8	18.5
Bolitogyrus	flavus	Laos	Khammouane	Ban Khounkham	18.217	104.514	300	300	on tree fungi, disturbed primary rainforest	23.9	19.8
Bolitogyrus	flavus	Thailand	Chiang Mai	Doi Suthep	18.803	98.921	1000	1000	on waterlogged wood in stream	22.6	19.1
Bolitogyrus	flavus	Thailand	Chiang Mai	Mae Rim	18.921	98.917	0	0		25.3	21.5
Bolitogyrus	flavus	Vietnam	Nghe An	Phuc Son	18.942	105.024	0	0		23.7	18.6
Bolitogyrus	flavus	Thailand	Chiang Mai	Chiang Dao	19.383	98.948	0	0		24.9	20.9
Bolitogyrus	flavus	Laos	Louangphabang	Thong Khan	19.585	101.966	650	650		23.6	19.6
Bolitogyrus	flavus	Vietnam	Hoa Binh	Hoa Bihn	20.837	105.317	0	0		23.6	17.5
Bolitogyrus	flavus	Vietnam	Tuyen Quang	Son Duong	21.678	105.404	300	300		22.2	15.9
Bolitogyrus	flavus	China	Yunnan	Manfei, Nabanhe Reserve	22.15	100.683	0	0		21.9	17
Bolitogyrus	flavus	Myanmar	Shan	Shweudaung Wildlife Sanctuary	23.085	96.225	360	360		24	18.2
Bolitogyrus	fukiensis	China	Fujian	Ziyungdongshan, NW slopes	25.766	117.333	1100	900		14.3	6.7
Bolitogyrus	fukiensis	China	Fujian	Gua Dun village, Wuyi Shan	27.733	117.641	1200	1100		13.6	4.6
Bolitogyrus	fulgidus	Costa Rica	Puntarenas	Monteverde	10.3	-84.8	1550	1550		18.7	17.6
Bolitogyrus	fulgidus	Costa Rica	Heredia	La Selva Biological Station	10.43	-84.02	150	50		26	25.1
Bolitogyrus	fulgidus	Costa Rica	Alajuela	Est. San Ramon Oeste (Station San Ramon West), P.N. Guanacaste	10.8832	-85.4135	620	620		22.6	21.6
Bolitogyrus	gracilis	Panama	Chiriqui	La Fortuna, Rio Hornito Trail	8.7	-82.2333	1000	1000	fogging fungusy log	19.8	19.6
Bolitogyrus	gracilis	Panama	Chiriqui	La Fortuna, Quebrada Aleman Trail	8.7	-82.229	1250	1250	fogging fungusy log	19.8	19.2
Bolitogyrus	gracilis	Panama	Chiriqui	La Fortuna, Hydrological Station Trail	8.7	-82.223	1150	1150	fungusy log	20.2	19.2
Bolitogyrus	gracilis	Panama	Chiriqui	La Fortuna, Continental Divide Trail	8.76667	-82.2	1150	1150	fungusy log	21	20.5
Bolitogyrus	hainanensis	China	Hainan		18.749	108.925	666	666		21	16.4
Bolitogyrus	hainanensis	China	Hainan		19.083	109.499	525	525		22.2	17.4
Bolitogyrus	huanghaoi	China	Yunnan	Datang Village, Baoshan City, Tengchong County	25.423	98.651	1600	1600		16.5	10.2
Bolitogyrus	inexspectatus	Costa Rica	San Jose	Jigueral, east of Carara National Park	9.78	-84.4	850	850	pore mushrooms on log, in ravine over creek	20.8	20
Bolitogyrus	kitawakii	China	Sichuan	Micang Shan, Bazhong City, Nanjiang County,	32.664	107.029	1798	1798		8.9	-0.7
Bolitogyrus	kitawakii	China	Shaanxi	Xunyangba	33.549	108.549	1300	1300		9.8	-1
Bolitogyrus	lasti	India	Kerala	Kallar Valley, 15km SW Munnar	10.033	76.966	1000	1000		22.2	20.8
Bolitogyrus	lasti	India	Kerala	Kallar Valley, 10km WSW Munnar	10.05	76.97	1200	1100		22.1	20.7
Bolitogyrus	lasti	India	Tamil Nadu	Kadamparai (hydroelectric dam), 'Madras State'	10.416	77.042	0	0		23.2	21.6
Bolitogyrus	lasti	India	Karnataka	Cinchona (Road)	12.4	75.8	1100	1000		20.5	19.3
Bolitogyrus	loculus	China	Yunnan		21.888	101.305	810	810		22	17.1
Bolitogyrus	longistellus	Panama	Panama	Carti-El Llano Rd, km 7.5, N of Chepo	9.2167	-79.0833	370	370		26.4	25.9
Bolitogyrus	magnimaculosus	China	Hainan		18.733	108.866	978	978		20	15.5
Bolitogyrus	magnimaculosus	China	Hainan		18.749	108.916	666	666		20.8	16.3
Bolitogyrus	magnimaculosus	China	Hainan		19.083	109.483	525	525		22.2	17.4
Bolitogyrus	marquezi	Mexico	Morelos	La Pera, Derrame del Chichinautzin	19.02	-99.13	2450	2450	fallen log, pine-oak forest	15.6	13
Bolitogyrus	newtoni	Guatemala	Suchitepequez	Volcan Atitlan, 4 km S	14.54915	-91.19055	1625	1625	sifted leaf litter, cloud forest	20.1	19.6
Bolitogyrus	newtoni	Mexico	Chiapas	Montana Manantial, W of Rodulfo Figerosa [Rodolfo Figueroa]	16.7	-94.07	1550	1550	yellow-brown spored mushroom clusters on log	18.6	16.7
Bolitogyrus	newtoni	Mexico	Chiapas	Jitotol (6 mi N, = 21 mi N Bochil)	17.13	-92.88	1676	1676	oak-pine-Liquidamber forest	18.7	16.7
Bolitogyrus	nigerrimus	China	Guizhou	Lianhuaping, Leigong Shan	26.354	108.164	1500	1450		12.7	3.4
Bolitogyrus	nigropolitus	China	Sichuan	Jianin Shan, Tianquan County	30.1	102.416	1800	1800	forest litter with bark and mushrooms	13.8	5.2
Bolitogyrus	nigropolitus	China	Sichuan	Fengtongzhai, Baoxing County	30.592	102.879	1730	1730		12.1	3.5
Bolitogyrus	nigropolitus	China	Sichuan	Pujigou, Baoxing County	30.6032	102.5627	2100	2100		11.7	3.2
Bolitogyrus	temburong	Brunei	Temburong	Kuala Belalong FSC	4.567	115.116	610	610	Dipterocarp forest	27	26.6
Bolitogyrus	feai	Myanmar	Kayin	Karen Hills	19.242	96.586	1100	900		22	18.5
Bolitogyrus	solodovnikovi	Laos	Champasak	Mt. Phu Din, Ban Hoyayteuy, Muang Paxong	15.054	106.289	1100	1100	on tree fungi	21.1	18.8
Bolitogyrus	solodovnikovi	Laos	Champasak	Between Paksong and Ban Nam Thang	15.143	106.478	1100	800	secondary, slash and burned forest	21.8	19.4
Bolitogyrus	solodovnikovi	Laos	Champasak	Ban Thongvay, Muang Paxong	15.234	106.531	1200	1200	edge of disturbed primary rainforest, near clearing	21	18.6
Bolitogyrus	khasiensis	India	Meghalaya	Mawsynram, Khasi Hills	25.3	91.483	700	700		21	16.2
Bolitogyrus	concavus	India	Meghalaya	Nokrek National Park, Garo Hills	25.493	90.324	1100	1100		19.8	14.7
Bolitogyrus	nanus	India	Meghalaya	Mawsynram-Balat road, Khasi Hills	25.246	91.481	1000	1000	sifting leaves in forest ravine	19.5	14.6
Bolitogyrus	himalayicus	India	West Bengal	Sevoke, Darjeerling district	26.88	88.47	200	200	sifting leaves in forest ravine	24	17.8
Bolitogyrus	luteus	Thailand	Kanchanaburi	river Kwae Noi, Sai Yok	14.46	98.84	80	70	forest edge near river	26.1	24.1
Bolitogyrus	smetanai	Thailand	Kanchanaburi	river Kwae Noi, Sai Yok	14.46	98.84	80	70	forest edge near river	26.1	24.1
Bolitogyrus	smetanai	Myanmar	Kayin	Karen Hills	19.242	96.586	1100	900		22	18.5
Bolitogyrus	sepilok	Malaysia	Sabah	Sepilok Nature Resort	5.863	117.943	100	0	in fungi on log	26.8	26.1
Bolitogyrus	confusus	Laos	Xiangkhouang	Phou San Mt., 30km NE Phonsvan	19.63	103.335	1700	1400		18.8	14.9
Bolitogyrus	confusus	Laos	Hua Phan	Phou Pan	20.2	104.016	1900	1500		14.7	10.2
Bolitogyrus	confusus	China	Yunnan	Daweishan	22.913	103.702	2000	2000		14.3	8.4
Bolitogyrus	tigris	India	Kerala	Cardadmom Hills, 10 km SW Munnar	10.03	77.02	969	969		23.3	21.9
Bolitogyrus	tigris	India	Tamil Nadu	Coimbatore, Valparai	10.314	76.959	1066	1066		21.3	19.8
Bolitogyrus	phukhieo	Thailand	Chaiyaphum	Mon Lake, Phu Khieo Wildlife Sanctuary	16.36	101.586	1000	1000		23.3	20.3
Bolitogyrus	pederseni	Laos	Champasak	Bolaven plateau, Muang Paxong, Ban Thongvay	15.24	106.53	1200	1000	fungusy logs, disturbed primary forest	21	18.6
Bolitogyrus	nokrek	India	Meghalaya	Nokrek National Park, Garo Hills	25.46	90.32	1400	1400		17.9	12.8
Bolitogyrus	nokrek	India	Meghalaya	Nokrek National Park, Garo Hills	25.492	90.325	1250	950		19.8	14.8
Bolitogyrus	rougemonti	Thailand	Kanchanaburi	river Kwae Noi, Sai Yok	14.46	98.84	80	70	forest edge near river	26.1	24.1
Bolitogyrus	schillhammeri	Myanmar	Kayin	Karen Hills	19.242	96.586	1100	900		22	18.5
Bolitogyrus	schillhammeri	Myanmar	Shan	Kalaw	20.608	96.552	0	0	in fungi under decaying log	18.8	14.5
Bolitogyrus	schillhammeri	Myanmar	Shan	Taunggyi	20.78	97.046	0	0	decaying wood in waterfall pool	18.2	14.2
Bolitogyrus	schillhammeri	Myanmar	Shan	Mintaingban Forest Camp, ca. 35km N Aungban	20.92	96.56	1320	1320		18.9	14.4
Bolitogyrus	tumidus	Laos	Houaphan	Mt. Phou Pan	20.199	104.016	1700	1500		14.7	10.2
Bolitogyrus	tumidus	Laos	Hua Phan	Mt. Phu Phan	20.205	104.01	1750	1750		15.7	11.2
Bolitogyrus	mulayitensis	Myanmar	Kayin	Mulayit Taung	16.189	98.525	1900	1800		19.6	16.3
Bolitogyrus	ornatipennis	Indonesia: Java	West Java	Mount Kendang	-7.22	107.74	0	0		16	15.5
Bolitogyrus	ornatipennis	Indonesia: Java	West Java	Ranca Upas, 10 km S Ciwidey	-7.139	107.393	1700	1700		16.1	15.7
Bolitogyrus	ornatipennis	Indonesia: Java	West Java	Gede-Pangrango National Park, gate to Sawer Wf	-6.831	106.934	1200	1000		19.1	18.8
Bolitogyrus	ornatipennis	Indonesia: Java	West Java	Gede-Pangrango National Park, way to Cibeureum waterfall	-6.827	106.973	1620	1500		17.4	17.1
Bolitogyrus	ornatipennis	Indonesia: Java	West Java	Tangkuban Perahu	-6.8	107.6	1500	1200		19.9	19.1
Bolitogyrus	ornatipennis	Indonesia: Java	West Java	Cibodas (botanical garden) (=Tjibodai)	-6.74	107	1350	1350		17.6	17.8
Bolitogyrus	pictus	Laos	Xiangkhouang	Mt. Phou Sane, 30 km NE Phonsavan	19.63	103.334	1420	1420		18.8	14.9
Bolitogyrus	pictus	China	Yunnan	Mengla, Mengla County, Xishuangbanna	21.468	101.584	700	600		22.1	17.4
Bolitogyrus	pictus	Laos	Phongsaly	Phongsali, environs of	21.68	102.1	1500	1500		18.2	13.5
Bolitogyrus	pictus	China	Yunnan	Puwen	22.57	101.11	900	900		19	13.7
Bolitogyrus	profundus	Thailand	Phetchabun	Thung Salaeng Luang NP, Gang Wang Nam Yen	16.61	100.89	753	753		24.2	21.3
Bolitogyrus	profundus	Thailand	Chiang Mai	Doi Suthep	18.804	98.922	1000	1000		22.6	19.1
Bolitogyrus	profundus	Laos	Louangphabang	Thong Khang	19.578	101.966	750	750		23.1	19.2
Bolitogyrus	proximus	Indonesia	South Kalimantan, Borneo	Martapura	-3.39	114.81	0	0		27.1	26.7
Bolitogyrus	proximus	Indonesia	Central Kalimantan	Confluence of Busang and Rekut rivers	-0.049	113.983	200	200		25.9	25.5
Bolitogyrus	proximus	Malaysia	Sarawak	Gunung Mulu National Park, near base camp	4.028	114.805	100	50		27	26.6
Bolitogyrus	proximus	Malaysia	Sabah, Borneo	Tawau Hills Park	4.45	117.98	0	0		24.4	24
Bolitogyrus	proximus	Brunei	Temburong	Kuala Belalong FSC	4.567	115.116	100	100		27	26.6
Bolitogyrus	proximus	Malaysia	Sabah	Batu Punggul Resort, environs of	4.656	116.608	0	0	primary forest	24.8	24.4
Bolitogyrus	proximus	Malaysia	Sabah	Danum Valley	4.965	117.803	0	0		26.1	25.6
Bolitogyrus	proximus	Malaysia	Sabah	Danum Valley	4.966	117.783	0	0		25.4	24.9
Bolitogyrus	proximus	Malaysia	Sabah	Sepilok Nature Resort	5.863	117.943	100	0	in fungi on log	26.8	26.1
Bolitogyrus	proximus	Malaysia	Sabah	Penampeng	5.901	116.119	0	0		26.8	26.1
Bolitogyrus	pseudotortifolius	Panama	Chiriqui	La Fortuna, Hydrological Station Trail	8.7	-82.223	1150	1150	flight intercept trap	20.2	19.6
Bolitogyrus	pseudotortifolius	Panama	Chiriqui	La Fortuna, Continental Divide Trail	8.76667	-82.2	1150	1150	flight intercept trap	21	20.5
Bolitogyrus	pseudotortifolius	Costa Rica	Heredia	16 km SSE La Virgen	10.27	-84.08	1150	1050	mountain wet forest	20.7	19.9
Bolitogyrus	pulchrus	Panama	Chiriqui	La Fortuna, Hydrological Station Trail	8.7	-82.223	1150	1150	flight intercept trap	20.2	19.6
Bolitogyrus	pulchrus	Costa Rica	San Jose	San Gerardo de Dota, Finca los Chac¾n	9.5489	-83.8106	2151	2151		13.5	12.7
Bolitogyrus	rufipennis	Indonesia	Central Java	Baturaden	-7.3	109.22	0	0		21.6	21.2
Bolitogyrus	rufomaculatus	Taiwan	Kaohsiung	Hozan (=Fengshan)	22.611	120.354	0	0		24.2	19.5
Bolitogyrus	rufomaculatus	Taiwan	Khaohsiung	Near Luigui	23	120.67	0	0		21.4	17
Bolitogyrus	rufomaculatus	Taiwan	Chiayi	Chashan, Road 129, km 33.5	23.306	120.667	400	400	forest litter	21.5	16.8
Bolitogyrus	rufomaculatus	Taiwan	Chiayi	Alishan National Scenic Area, road 18, to Youth Activity Centre	23.496	120.794	2000	2000	fern litter	12.4	8.3
Bolitogyrus	rufomaculatus	Taiwan	Nantou	Nanshanchi	24.02	121.086	0	0		18.6	14
Bolitogyrus	rufomaculatus	Taiwan	New Taipei City	Fuhosho (=Wucheng)	24.952	121.461	0	0		20.8	14.8
Bolitogyrus	sallei	Mexico	Veracruz	C¾rdoba	18.89	-96.93	0	0		21.3	18.2
Bolitogyrus	sallei	Mexico	Hidalgo	Chapulhuacßn, La Piedra, carretera a Picafiores	21.16	-98.95	841	841	mid-elevation deciduous forest, log	21.6	17.2
Bolitogyrus	sallei	Mexico	Hidalgo	Chapulhuacßn, Tamaulipas	21.17	-98.92	1115	1115	mountain cloud forest	21.3	17
Bolitogyrus	salvini	Nicaragua	Matagalpa	Matagalpa, 6 km N, Selva Negra Hotel	12.9997	-85.9089	1350	1350	sweeping vegetation	19.2	17.9
Bolitogyrus	salvini	Nicaragua	Jinotega	Reserva Nationale Dantali El Diablo	13.10367	-85.86904	1380	1380	cloud forest	18.4	17
Bolitogyrus	salvini	Nicaragua	Jinotega	Reserva Nationale Cerro KilambÚ	13.5698	-85.69742	1470	1470	cloud forest	17.9	16.2
Bolitogyrus	salvini	Guatemala	Escuintla	El Zapote	14.38	-90.87	0	0		24.5	24
Bolitogyrus	salvini	Mexico	Chiapas	Playon de la Gloria	16.1482	-90.8966	180	180	malaise trap, mature wet forest	25.6	23.4
Bolitogyrus	salvini	Mexico	Chiapas	Ocozocoautla, 19.2 km N, Parque Laguna Belgica	16.8852	-93.4529	970	970	flight intercept trap	22.7	20.2
Bolitogyrus	signatus	Sri Lanka	Sabaragamuwa	Sinharaja Jungle	6.4	80.6	0	0		21.1	20.1
Bolitogyrus	signatus	Sri Lanka	Central	Dikoya	6.869	80.604	1280	1158		20.3	19.1
Bolitogyrus	silex	Guatemala	Zacapa	La Union, 2 km SE	14.34707	-89.27606	1560	1560	secondary cloud forest	21.5	20
Bolitogyrus	silex	Guatemala	Zacapa	La Union, 3.5 km SE	14.95	-89.2667	1500	1500	crustose mushrooms	18.5	16.6
Bolitogyrus	silex	Guatemala	Zacapa	La Union, 2 km SE	14.9539	-89.27638	1430	1430	cloud forest	19.2	17.3
Bolitogyrus	strigifrons	Mexico	Hidalgo	Zacualtipßn, Camino a Sto. Domingo [trail to Santo Domingo]	20.63	-98.67	1830	1830	Disturbed, mixed or cloud forest, in rotten log	13.8	11
Bolitogyrus	taiwanensis	Taiwan	Pingtung		22.41	120.737	0	0		18.9	15.2
Bolitogyrus	thomasi	Costa Rica	Heredia	16 km SSE La Virgen	10.27	-84.08	1150	1050	mountain wet forest	20.7	19.9
Bolitogyrus	tortifolius	Costa Rica	Puntarenas	Monteverde	10.3167	-84.8	1610	1610		17.8	17
Bolitogyrus	tortifolius	Costa Rica	Puntarenas	Monteverde, Campbells Woods	10.3167	-84.8167	1520	1520	flight intercept trap	19	18.1
Bolitogyrus	tortifolius	Costa Rica	Puntarenas	Monteverde Biological Station	10.3278	-84.8188	1515	1515	cloud forest	18.8	18
Bolitogyrus	uncus	China	Yunnan		25.741	98.697	2080	2080		15.2	9
Bolitogyrus	vietnamensis	Vietnam	Cao Bang	Bao Lac	22.9	105.7	0	0		21.5	13.4
Bolitogyrus	viridescens	Mexico	Puebla	6 mi. East of Teziutlßn	19.82	-97.27	0	0		16.3	13.3
Bolitogyrus	vulneratus	Vietnam	Quang Binh	mountains SW of Dong Hoi	17.387	106.551	100	100		24.9	20
